# Supplementary material for: Increased Risk of Fractures and Use of Proton Pump Inhibitors in Menopausal Women: A Systematic Review and Meta-Analysis
Source: Int J Environ Res Public Health. 2022 Oct 19;19(20):13501. doi: 10.3390/ijerph192013501 (PMC9603342; doi:10.3390/ijerph192013501)
Supplement: Supplementary file 1 [file ijerph-19-13501-s001.zip]

Archive with 1 entries (1 files):
- ijerph-1900052-supplementary.pdf
